# Supplementary material for: Hypercalcemia Causes More Severe Acute Pancreatitis: An International Multicenter Cohort Study
Source: J Clin Med. 2025 Sep 6;14(17):6304. doi: 10.3390/jcm14176304 (PMC12429401; doi:10.3390/jcm14176304)
Supplement: Supplementary file 1 [file jcm-14-06304-s001.zip]

Archive with 1 entries (1 files):
- jcm-3794641-supplementary.pdf
